# Supplementary material for: In search of functional association from time-series microarray data based on the change trend and level of gene expression
Source: BMC Bioinformatics. 2006 Feb 15;7:69. doi: 10.1186/1471-2105-7-69 (PMC1435774; doi:10.1186/1471-2105-7-69)
Supplement: Additional File 2 — Table of protein-protein interactions in Fig. 3 all the protein-protein interactions and comparison among three methods in the figure 3. [file 1471-2105-7-69-S2.xls]

## Sheet: PPI
systematic name of gene1	systematic name of gene2	gene1	gene2	sc	cc	score of local clustering	pcc
YBL093C	YBR079C	ROX3	RPG1	16	0.864547	9.7603	0.48672
YOR341W	YOR224C	RPA190	RPB8	16	0.85391	12.551	0.73827
YLR175W	YOR361C	CBF5	PRT1	16	0.849747	11.656	0.68088
YPL211W	YPL093W	NIP7	NOG1	16	0.816678	12.363	0.72721
YDR036C	YDL051W	EHD3	LHP1	16	0.816348	12.989	-0.76403
YOR224C	YNL113W	RPB8	RPC19	16	0.80426	11.962	0.70365
YMR284W	YFL022C	YKU70	FRS2	16	0.77112	10.126	-0.5588
YNL021W	YPR010C	HDA1	RPA135	16	0.72779	10.655	-0.61681
YNL110C	YKL009W	NOP15	MRT4	16	0.685275	10.594	0.61842
YDR201W	YKL179C	SPC19	COY1	16	0.668181	12.543	0.73785
YGL019W	YIL094C	CKB1	LYS12	16	0.663876	10.414	-0.28041
YDL014W	YBR079C	NOP1	RPG1	15	0.920894	12.814	0.74046
YGL245W	YBL045C	GUS1	COR1	15	0.920696	12.319	0.70776
YMR146C	YDR429C	TIF34	TIF35	15	0.911412	11.949	0.70015
YPR088C	YPL243W	SRP54	SRP68	15	0.89106	11.975	0.70442
YNR016C	YLR180W	ACC1	SAM1	15	0.889605	10.375	0.57894
YBR142W	YFR001W	MAK5	LOC1	15	0.88862	12.305	0.67023
YBR025C	YGL105W	YBR025C	ARC1	15	0.881842	10.535	0.61969
YPR187W	YNR016C	RPO26	ACC1	15	0.881384	7.2276	0.34971
YER155C	YER082C	BEM2	UTP7	15	0.869087	12.7	0.74707
YMR229C	YNL175C	RRP5	NOP13	15	0.864081	10.75	0.63236
YDR023W	YDR350C	SES1	TCM10	15	0.862246	11.403	-0.36134
YNR016C	YJL138C	ACC1	TIF2	15	0.860271	9.8646	0.34597
YBR142W	YLR106C	MAK5	MDN1	15	0.859742	11.175	0.64054
YDL213C	YGR081C	NOP6	SLX9	15	0.852185	8.2437	0.44867
YDR347W	YDR041W	MRP1	RSM10	15	0.845058	12.014	0.65406
YGL008C	YBR011C	PMA1	IPP1	15	0.843884	12.403	0.70658
YPL043W	YOL041C	NOP4	NOP12	15	0.8332	7.5176	0.38155
YOR361C	YMR308C	PRT1	PSE1	15	0.822299	10.293	0.5993
YNL147W	YDR240C	LSM7	SNU56	15	0.821813	12.115	-0.71265
YHR085W	YKL014C	IPI1	URB1	15	0.81573	11.428	0.66868
YFL039C	YLR449W	YFL039C	FPR4	15	0.807897	12.738	0.74929
YLL036C	YGL049C	PRP19	TIF4632	15	0.801794	8.2543	0.18676
YAL043C	YDR382W	PTA1	RPP2B	15	0.796147	10.903	0.60357
YBR009C	YLR106C	HHF1	MDN1	15	0.795824	9.1264	0.34476
YML065W	YLL004W	ORC1	ORC3	15	0.792823	10.761	0.63301
YLR449W	YLR221C	FPR4	RSA3	15	0.792384	10.69	0.61587
YLR175W	YGR081C	CBF5	SLX9	15	0.790772	9.845	0.2698
YNL030W	YLR150W	HHF2	STM1	15	0.789939	12.462	0.73308
YBR267W	YKL014C	REI1	URB1	15	0.788775	12.541	0.71971
YMR308C	YGR081C	PSE1	SLX9	15	0.784086	9.953	0.58547
YKL009W	YOR361C	MRT4	PRT1	15	0.781442	11.108	0.61617
YFR010W	YOL038W	UBP6	PRE6	15	0.776342	12.261	0.71537
YML092C	YPL020C	PRE8	ULP1	15	0.774011	11.112	0.64936
YDR299W	YBR247C	BFR2	ENP1	15	0.769394	10.019	0.044073
YNL030W	YGR081C	HHF2	SLX9	15	0.767115	12.406	0.047281
YML069W	YDR224C	POB3	HTB1	15	0.761921	8.918	0.52123
YNL030W	YLR221C	HHF2	RSA3	15	0.760133	8.2532	0.47678
YCR046C	YLR439W	IMG1	MRPL4	15	0.759681	12.233	0.67432
YMR049C	YDL098C	ERB1	SNU23	15	0.759339	10.344	-0.2712
YNL110C	YPL012W	NOP15	RRP12	15	0.757306	11.792	0.65501
YLL034C	YLL008W	RIX7	DRS1	15	0.756475	12.24	0.66654
YKR059W	YGR081C	TIF1	SLX9	15	0.750802	10.813	0.12314
YLR276C	YFL002C	DBP9	SPB4	15	0.746319	11.27	0.65526
YDR155C	YJR090C	CPR1	GRR1	15	0.7424	9.1319	0.457
YKL172W	YKL009W	EBP2	MRT4	15	0.74001	9.8535	0.57962
YNL186W	YPL013C	UBP10	MRPS16	15	0.733493	10.699	0.6093
YLR418C	YML010W	CDC73	SPT5	15	0.731365	11.991	0.70534
YDR405W	YNL236W	MRP20	SIN4	15	0.726882	8.2218	0.37817
YMR049C	YML124C	ERB1	TUB3	15	0.716987	9.2789	0.53687
YLR175W	YNL317W	CBF5	PFS2	15	0.716686	11.53	-0.59699
YOR212W	YOR281C	STE4	PLP2	15	0.716134	8.1053	0.36756
YDL208W	YLR106C	NHP2	MDN1	15	0.715485	8.1753	0.3536
YMR049C	YLR249W	ERB1	YEF3	15	0.713243	9.2953	0.53704
YLR439W	YDR237W	MRPL4	MRPL7	15	0.713234	7.177	0.28721
YDR405W	YLR439W	MRP20	MRPL4	15	0.711694	8.3283	0.31189
YDL060W	YDR071C	TSR1	PAA1	15	0.710761	8.9346	0.042883
YPL082C	YIL126W	MOT1	STH1	15	0.707674	9.7013	0.56834
YNL317W	YKR059W	PFS2	TIF1	15	0.706402	11.176	-0.58628
YJL138C	YEL026W	TIF2	SNU13	15	0.705821	11.038	0.64928
YER139C	YOR206W	YER139C	NOC2	15	0.701074	10.366	0.16703
YKL009W	YPL012W	MRT4	RRP12	15	0.699107	7.941	0.33693
YLR186W	YGL171W	EMG1	ROK1	15	0.696823	12.377	0.72805
YDL213C	YLR003C	NOP6	YLR003C	15	0.695866	6.6137	0.35859
YNL025C	YER022W	SSN8	YER022W	15	0.69527	11.544	0.53384
YER082C	YKL143W	UTP7	LTV1	15	0.694184	8.7693	0.51577
YHR027C	YBR039W	RPN1	ATP3	15	0.694089	10.124	0.59552
YDR448W	YIL077C	ADA2	YIL077C	15	0.692603	7.1483	0.32481
YLR044C	YML124C	PDC1	TUB3	15	0.690983	9.9676	0.40283
YNL110C	YLR449W	NOP15	FPR4	15	0.690908	9.415	0.55144
YNL308C	YLL050C	KRI1	COF1	15	0.690609	8.5208	0.18212
YDL166C	YOR206W	FAP7	NOC2	15	0.689162	8.2872	0.0021529
YDR405W	YFR051C	MRP20	RET2	15	0.686311	9.5349	-0.53222
YNL244C	YDR427W	SUI1	RPN9	15	0.685111	8.4269	0.12239
YDR023W	YDL192W	SES1	ARF1	15	0.67842	11.4	0.67058
YMR116C	YMR049C	ASC1	ERB1	15	0.678225	9.0618	0.5124
YIL061C	YER172C	SNP1	BRR2	15	0.674467	8.3312	-0.40296
YGR091W	YDR416W	PRP31	SYF1	15	0.66808	11.094	0.63542
YNL113W	YDL192W	RPC19	ARF1	15	0.657305	8.3431	0.47181
YMR116C	YMR146C	ASC1	TIF34	15	0.647684	8.9284	0.52431
YBR274W	YDR217C	CHK1	RAD9	15	0.640034	10.079	0.26083
YER029C	YCL037C	SMB1	SRO9	15	0.63479	10.414	0.61261
YKL056C	YDR224C	YKL056C	HTB1	15	0.627572	6.9457	0.37895
YER012W	YEL030W	PRE1	ECM10	15	0.627154	8.4314	-0.21117
YPL218W	YNL113W	SAR1	RPC19	15	0.626383	8.2393	0.48467
YLR268W	YLR026C	SEC22	SED5	15	0.62556	7.6773	-0.42444
YOL086C	YKR008W	ADH1	RSC4	15	0.619088	11.414	-0.602
YOR341W	YDL192W	RPA190	ARF1	15	0.618373	8.6758	0.5002
YMR309C	YDL007W	NIP1	RPT2	15	0.604833	11.211	-0.41091
YMR012W	YOR086C	CLU1	TCB1	15	0.597816	9.8038	0.53432
YJL138C	YLR423C	TIF2	ATG17	15	0.596038	10.289	-0.60076
YOL010W	YLR003C	RCL1	YLR003C	15	0.569632	8.8439	-0.10396
YAL043C	YOR344C	PTA1	TYE7	15	0.556223	9.3797	0.34915
YJR050W	YKL173W	ISY1	SNU114	15	0.555391	9.9335	-0.14811
YDL160C	YER029C	DHH1	SMB1	15	0.55422	7.4225	0.43506
YOR159C	YOR319W	SME1	HSH49	15	0.552848	9.8476	0.57927
YHR076W	YLR304C	PTC7	ACO1	15	0.549775	8.8113	0.31195
YDR382W	YDR170C	RPP2B	SEC7	15	0.548811	8.0433	-0.34095
YNL030W	YLR003C	HHF2	YLR003C	15	0.548406	9.6144	-0.11966
YLR180W	YLR003C	SAM1	YLR003C	15	0.53123	11.857	0.37264
YKL009W	YOR341W	MRT4	RPA190	15	0.517887	8.5676	0.48868
YPL247C	YLR109W	YPL247C	AHP1	15	0.517219	12.044	0.70391
YLR241W	YLR109W	YLR241W	AHP1	15	0.507798	11.186	0.65533
YPR179C	YOR323C	HDA3	PRO2	15	0.499196	6.9002	0.22896
YOR344C	YGR156W	TYE7	PTI1	15	0.487215	7.6158	-0.34
YGL171W	YGL252C	ROK1	RTG2	15	0.481152	8.8833	-0.43804
YGL068W	YDR101C	MNP1	ARX1	15	0.431761	8.0742	-0.44219
YGL011C	YGR090W	SCL1	UTP22	15	0.409276	8.6671	-0.47368
YKR081C	YLR233C	RPF2	EST1	15	0.346297	8.9501	0.061265
YOR159C	YMR268C	SME1	PRP24	14	0.955833	9.7426	0.17194
YDL185W	YDR226W	TFP1	ADK1	14	0.941004	12.495	0.61552
YOR361C	YEL026W	PRT1	SNU13	14	0.936207	10.171	0.59377
YNL308C	YNL175C	KRI1	NOP13	14	0.933413	12.29	0.72295
YAL033W	YBL018C	POP5	POP8	14	0.931999	12.047	0.65209
YPL154C	YOR332W	PEP4	VMA4	14	0.9207	12.786	0.68205
YMR128W	YDR324C	ECM16	UTP4	14	0.914909	8.1455	0.33426
YNL002C	YMR310C	RLP7	YMR310C	14	0.914603	8.5052	0.28065
YFL039C	YNL079C	YFL039C	TPM1	14	0.908793	12.725	0.74854
YGR282C	YGR192C	BGL2	TDH3	14	0.90336	12.975	0.75921
YPR016C	YKL172W	TIF6	EBP2	14	0.901206	10.898	0.64086
YOR341W	YNL308C	RPA190	KRI1	14	0.89878	12.582	0.74011
YNL030W	YOR361C	HHF2	PRT1	14	0.896446	11.656	0.68046
YGR266W	YEL051W	YGR266W	VMA8	14	0.895947	8.0172	-0.17523
YPR016C	YLR449W	TIF6	FPR4	14	0.893794	12.612	0.70579
YNL308C	YKL172W	KRI1	EBP2	14	0.892235	9.1705	0.5386
YOR061W	YOL021C	CKA2	DIS3	14	0.88693	10.628	0.62519
YDL031W	YGR103W	DBP10	NOP7	14	0.886305	12.448	0.73222
YOR224C	YPR187W	RPB8	RPO26	14	0.885333	10.982	0.60419
YBR025C	YDR023W	YBR025C	SES1	14	0.883318	11.001	0.59722
YBR025C	YBR039W	YBR025C	ATP3	14	0.882084	9.8287	0.55004
YLR074C	YLR221C	BUD20	RSA3	14	0.881714	9.025	0.53088
YPR016C	YHR089C	TIF6	GAR1	14	0.88048	12.134	0.69326
YDL031W	YLR106C	DBP10	MDN1	14	0.87606	12.514	0.73612
YNL040W	YPL043W	YNL040W	NOP4	14	0.874771	7.5178	-0.36662
YNL175C	YBR009C	NOP13	HHF1	14	0.874159	12.423	0.71024
YHR058C	YBR193C	MED6	MED8	14	0.872306	11.23	0.64613
YKL172W	YNL175C	EBP2	NOP13	14	0.871859	12.622	0.74213
YHR216W	YIL035C	IMD2	CKA1	14	0.869081	8.9348	0.44594
YMR049C	YMR310C	ERB1	YMR310C	14	0.866498	12.426	0.73095
YBR011C	YEL034W	IPP1	HYP2	14	0.865232	12.687	0.74236
YPR086W	YPL093W	SUA7	NOG1	14	0.863887	8.2064	0.35499
YBR079C	YDR382W	RPG1	RPP2B	14	0.861733	11.49	0.6719
YEL051W	YFL045C	VMA8	SEC53	14	0.861067	10.878	0.63848
YGR094W	YBR011C	VAS1	IPP1	14	0.859895	12.598	0.70944
YER029C	YER006W	SMB1	NUG1	14	0.858971	11.717	0.68923
YOR078W	YGR081C	BUD21	SLX9	14	0.858885	7.3786	0.39739
YEL026W	YLR027C	SNU13	AAT2	14	0.858509	11.528	0.62085
YPL012W	YNL308C	RRP12	KRI1	14	0.85735	12.665	0.74502
YPR016C	YBR142W	TIF6	MAK5	14	0.856947	12.219	0.70614
YNL175C	YDR224C	NOP13	HTB1	14	0.856387	11.894	0.69012
YOR039W	YBL003C	CKB2	HTA2	14	0.856234	7.7062	0.42611
YHR060W	YBR260C	VMA22	RGD1	14	0.856074	7.9937	-0.18517
YNR016C	YJR064W	ACC1	CCT5	14	0.85551	10.047	0.30326
YNL308C	YOL139C	KRI1	CDC33	14	0.854967	9.1125	0.50944
YPL228W	YNL030W	CET1	HHF2	14	0.854695	8.9848	-0.42016
YPR016C	YDL213C	TIF6	NOP6	14	0.854534	12.638	0.70854
YNL023C	YBR081C	FAP1	SPT7	14	0.854219	9.5411	0.24176
YGL111W	YOR272W	NSA1	YTM1	14	0.85314	12.214	0.71845
YNL110C	YML124C	NOP15	TUB3	14	0.852355	11.144	0.65287
YDL014W	YAL043C	NOP1	PTA1	14	0.851881	9.5748	0.49755
YBR065C	YCR046C	ECM2	IMG1	14	0.85045	10.679	-0.62817
YJL138C	YDR224C	TIF2	HTB1	14	0.846189	9.283	0.54606
YGL049C	YMR310C	TIF4632	YMR310C	14	0.84587	12.621	0.74241
YDL185W	YBR039W	TFP1	ATP3	14	0.842706	10.641	0.50035
YMR049C	YDL213C	ERB1	NOP6	14	0.842458	11.412	0.65426
YNL132W	YHR148W	KRE33	IMP3	14	0.842167	11.417	0.67161
YLR196W	YLR397C	PWP1	AFG2	14	0.842125	11.849	0.69702
YBR079C	YGR104C	RPG1	SRB5	14	0.841806	12.838	-0.75515
YDR405W	YDR237W	MRP20	MRPL7	14	0.841778	8.5005	0.31254
YDR324C	YDR365C	UTP4	ESF1	14	0.841476	10.959	0.64466
YML124C	YLR249W	TUB3	YEF3	14	0.841302	9.9907	0.58769
YOL041C	YPR137W	NOP12	RRP9	13	0.962852	12.976	0.74839
YDL084W	YCL011C	SUB2	GBP2	13	0.959007	12.389	0.72876
YDR322W	YMR225C	MRPL35	MRPL44	13	0.956279	8.8908	0.48769
YBL047C	YDL220C	EDE1	CDC13	13	0.953598	9.2788	-0.54581
YFR028C	YDL160C	CDC14	DHH1	13	0.952583	12.27	0.72176
YLR175W	YER029C	CBF5	SMB1	13	0.950067	11.417	0.66907
YDL213C	YMR310C	NOP6	YMR310C	13	0.9446	8.1257	0.38389
YNL055C	YLL050C	POR1	COF1	13	0.944447	12.187	0.67686
YBL004W	YLR222C	UTP20	UTP13	13	0.943382	12.8	0.74204
YMR226C	YDL185W	YMR226C	TFP1	13	0.943186	11.708	0.60995
YKL172W	YGR103W	EBP2	NOP7	13	0.942342	12.874	0.7572
YBR079C	YBR143C	RPG1	SUP45	13	0.942284	12.88	0.75766
YMR226C	YBR009C	YMR226C	HHF1	13	0.936282	12.639	0.70438
YGL195W	YGR234W	GCN1	YHB1	13	0.935513	9.163	0.539
YNL005C	YGR013W	MRP7	SNU71	13	0.934911	7.2912	0.048825
YLR197W	YML124C	SIK1	TUB3	13	0.934151	11.158	0.65634
YBR025C	YCL035C	YBR025C	GRX1	13	0.93184	11.41	0.67117
YNL132W	YOR341W	KRE33	RPA190	13	0.931664	12.752	0.75014
YDR188W	YDR381W	CCT6	YRA1	13	0.931409	9.9969	0.58805
YPR010C	YGR103W	RPA135	NOP7	13	0.930928	12.449	0.71082
YMR214W	YDR238C	SCJ1	SEC26	13	0.930578	7.8935	-0.2731
YJR072C	YGR040W	NPA3	KSS1	13	0.93039	11.43	-0.67234
YBR211C	YJR135C	AME1	MCM22	13	0.930366	9.1336	0.39652
YNL079C	YDL072C	TPM1	YET3	13	0.925796	11.277	0.66003
YGR282C	YLR249W	BGL2	YEF3	13	0.92475	11.831	0.69256
YCL037C	YER006W	SRO9	NUG1	13	0.924154	11.209	0.52163
YJL122W	YDR224C	YJL122W	HTB1	13	0.923642	10.368	0.2913
YBR011C	YGL105W	IPP1	ARC1	13	0.920497	8.7928	0.49979
YGR103W	YPL012W	NOP7	RRP12	13	0.920433	11.971	0.62173
YJR043C	YNL102W	POL32	POL1	12	0.96985	12.062	0.70954
YDL185W	YPR187W	TFP1	RPO26	12	0.968479	11.871	0.61396
YGL245W	YLL050C	GUS1	COF1	12	0.967349	12.763	0.72385
YNR035C	YOR361C	ARC35	PRT1	12	0.965619	8.9968	0.44662
YKL172W	YER002W	EBP2	NOP16	12	0.964414	10.904	0.64089
YKR048C	YLR002C	NAP1	NOC3	12	0.963162	8.9471	-0.083012
YDL185W	YOL139C	TFP1	CDC33	12	0.962804	10.712	0.47481
YNL250W	YDR032C	RAD50	PST2	12	0.962326	11.154	-0.62492
YGR103W	YLR106C	NOP7	MDN1	12	0.958465	12.46	0.68469
YNL002C	YER002W	RLP7	NOP16	12	0.957269	11.146	0.63263
YGR128C	YLR222C	UTP8	UTP13	12	0.955219	12.984	0.74439
YNL094W	YDR155C	APP1	CPR1	12	0.953754	12.223	-0.70822
YER043C	YER091C	SAH1	MET6	12	0.951641	12.15	0.7147
YPR103W	YGL245W	PRE2	GUS1	12	0.950172	11.725	0.55288
YDR443C	YNL189W	SSN2	SRP1	12	0.949374	8.0548	-0.38304
YNL207W	YMR128W	RIO2	ECM16	12	0.948918	8.8663	0.49655
YGL245W	YNL135C	GUS1	FPR1	12	0.94887	12.429	0.71426
YPL037C	YLR027C	EGD1	AAT2	12	0.947217	12.859	0.7564
YER146W	YIL048W	LSM5	NEO1	12	0.945818	9.0225	0.17003
YNL021W	YOR361C	HDA1	PRT1	12	0.94494	8.445	-0.38233
YGR090W	YLR216C	UTP22	CPR6	11	0.98166	9.4088	0.11969
YNL110C	YDL051W	NOP15	LHP1	11	0.978291	10.067	0.47337
YKL144C	YKL085W	RPC25	MDH1	11	0.978277	12.194	-0.047155
YLR430W	YGR040W	SEN1	KSS1	11	0.978214	11.734	-0.54174
YGL245W	YML123C	GUS1	PHO84	11	0.978032	12.361	0.6987
YGL245W	YPR187W	GUS1	RPO26	11	0.975842	12.821	0.72011
YMR027W	YGR013W	YMR027W	SNU71	11	0.971239	7.2252	0.36615
YKL210W	YPL037C	UBA1	EGD1	11	0.970604	9.3985	0.33571
YCR057C	YLR180W	PWP2	SAM1	11	0.968878	7.3231	-0.10513
YMR290C	YPL093W	HAS1	NOG1	11	0.967673	10.682	0.62833
YPL082C	YGL241W	MOT1	KAP114	11	0.967218	8.7741	0.50025
YBR162C	YMR214W	TOS1	SCJ1	11	0.966723	9.0827	-0.3846
YOR261C	YML124C	RPN8	TUB3	11	0.966578	8.0439	0.12894
YML123C	YGR040W	PHO84	KSS1	11	0.966333	11.6	-0.66527
YLR234W	YDL225W	TOP3	SHS1	11	0.965269	11.681	0.25505
YMR309C	YOR272W	NIP1	YTM1	11	0.965235	10.048	0.58434
YPL011C	YGR094W	TAF3	VAS1	11	0.964936	11.659	0.68584
YBL074C	YOL139C	AAR2	CDC33	11	0.964325	12.124	-0.71286
YPL001W	YER021W	HAT1	RPN3	11	0.964066	12.145	-0.70805
YEL060C	YEL030W	PRB1	ECM10	11	0.961996	6.6667	0.38538
YML028W	YGL245W	TSA1	GUS1	11	0.96198	12.929	0.70929
YGL245W	YBR009C	GUS1	HHF1	11	0.961698	11.57	0.64453
YMR116C	YGR254W	ASC1	ENO1	11	0.961574	12.578	0.73986
YKR048C	YJR064W	NAP1	CCT5	11	0.961523	10.077	0.51508
YML069W	YBR009C	POB3	HHF1	11	0.961356	12.579	0.73268
YDL166C	YHR196W	FAP7	UTP9	11	0.960859	10.587	0.59173
YOL004W	YMR236W	SIN3	TAF9	11	0.960066	11.184	-0.65786
YMR246W	YHL030W	FAA4	ECM29	11	0.959856	11.113	-0.37758
YGR193C	YPL140C	PDX1	MKK2	11	0.95962	8.1052	-0.15396
YMR276W	YIL075C	DSK2	RPN2	11	0.959183	10.21	0.56416
YDL097C	YJR064W	RPN6	CCT5	11	0.958712	7.0551	0.19393
YBL003C	YNL075W	HTA2	IMP4	11	0.958362	8.4665	-0.013985
YJR138W	YBL023C	IML1	MCM2	10	0.988717	10.848	-0.013537
YER091C	YCL035C	MET6	GRX1	10	0.985267	7.2997	0.072746
YJR065C	YOR361C	ARP3	PRT1	10	0.981032	7.2246	-0.022026
YMR049C	YAL035W	ERB1	FUN12	10	0.980465	12.635	0.70051
YPR187W	YCL028W	RPO26	RNQ1	10	0.980048	12.86	0.75645
YOR332W	YLR109W	VMA4	AHP1	10	0.97955	11.666	0.52671
YER077C	YKL172W	YER077C	EBP2	10	0.977257	10.911	0.19646
YIR009W	YOR017W	MSL1	PET127	10	0.97665	7.786	0.458
YLL040C	YMR105C	VPS13	PGM2	10	0.975828	11.629	0.41609
YMR226C	YML022W	YMR226C	APT1	10	0.974764	11.967	0.64169
YNL175C	YLR397C	NOP13	AFG2	10	0.974314	7.7171	0.20541
YCL059C	YBR084W	KRR1	MIS1	10	0.974243	12.579	0.62444
YJR138W	YBL088C	IML1	TEL1	10	0.973561	7.6773	-0.20406
YLR109W	YLR304C	AHP1	ACO1	10	0.973289	11.061	0.5305
YER091C	YNL135C	MET6	FPR1	10	0.972971	11.664	0.68611
YER091C	YDR155C	MET6	CPR1	10	0.972023	9.0018	0.52952
YHR196W	YLR222C	UTP9	UTP13	10	0.970221	10.998	0.60012
YDR462W	YML049C	MRPL28	RSE1	10	0.970022	8.5996	-0.17078
YBR154C	YGR063C	RPB5	SPT4	10	0.969431	11.444	0.66579
YER174C	YBR085W	GRX4	AAC3	10	0.969136	11.192	-0.11706
YML092C	YGL245W	PRE8	GUS1	10	0.968152	10.739	0.54654
YFR019W	YMR112C	FAB1	MED11	10	0.967793	11.882	-0.28885
YPR180W	YDL115C	AOS1	IWR1	10	0.967555	9.0168	0.20284
YNL132W	YDR168W	KRE33	CDC37	10	0.967389	7.4992	-0.26548
YGR048W	YOR116C	UFD1	RPO31	10	0.967108	10.701	-0.62946
YML016C	YER054C	PPZ1	GIP2	10	0.966411	8.9399	-0.30527
YBL072C	YIL069C	RPS8A	RPS24B	16	0.812333	12.2206	0.71001
YHR052W	YER043C	CIC1	SAH1	16	0.800363	10.8469	0.63805
YBR189W	YIL069C	RPS9B	RPS24B	16	0.79392	11.814	0.69494
YDL083C	YIL069C	RPS16B	RPS24B	16	0.752785	11.4533	0.66466
YDR450W	YIL069C	RPS18A	RPS24B	16	0.745871	10.9401	0.63862
YGL200C	YIL109C	EMP24	SEC24	16	0.711355	11.4334	-0.59277
YCR031C	YIL069C	RPS14A	RPS24B	15	0.8922	11.3652	0.60008
YKR081C	YGL049C	RPF2	TIF4632	15	0.854883	12.4254	0.7309
YKL212W	YOL123W	SAC1	HRP1	15	0.853909	10.3513	0.44092
YBR181C	YIL069C	RPS6B	RPS24B	15	0.844933	11.5731	0.68077
YOR234C	YOR312C	RPL33B	RPL20B	15	0.827997	12.7422	0.74954
YLR185W	YOR312C	RPL37A	RPL20B	15	0.819315	12.6886	0.74639
YLR406C	YMR194W	RPL31B	RPL36A	15	0.810081	12.8438	0.71773
YLR075W	YOR312C	RPL10	RPL20B	15	0.801696	12.4866	0.73451
YDR064W	YIL069C	RPS13	RPS24B	15	0.788472	10.4189	0.61287
YMR308C	YEL055C	PSE1	POL5	15	0.786961	8.89872	0.51271
YJL014W	YJL111W	CCT3	CCT7	15	0.786452	10.8412	0.034765
YJR141W	YLR295C	YJR141W	ATP14	15	0.786438	9.79552	-0.51365
YMR229C	YDL213C	RRP5	NOP6	15	0.771134	8.95416	0.44785
YKL116C	YLR389C	PRR1	STE23	15	0.768066	9.17574	0.42335
YKL006W	YOR312C	RPL14A	RPL20B	15	0.767291	11.6852	0.67896
YMR194W	YOR312C	RPL36A	RPL20B	15	0.762191	11.1333	0.64835
YMR236W	YNL308C	TAF9	KRI1	15	0.750202	10.0916	0.22876
YLR427W	YML056C	MAG2	IMD4	15	0.745478	7.90346	0.32055
YMR205C	YDR158W	PFK2	HOM2	15	0.739704	11.614	0.68318
YCL043C	YBR010W	PDI1	HHT1	15	0.735715	10.7111	0.62367
YCR002C	YGR061C	CDC10	ADE6	15	0.734983	8.63476	0.45308
YNL308C	YMR116C	KRI1	ASC1	15	0.725687	8.87194	0.42343
YER006W	YER120W	NUG1	SCS2	15	0.722615	10.8933	0.63901
YJL109C	YKL012W	UTP10	PRP40	15	0.700755	6.34412	-0.31326
YFR002W	YGL172W	NIC96	NUP49	15	0.69271	8.45329	0.21696
YMR123W	YPL169C	PKR1	MEX67	15	0.691265	7.43219	0.22714
YBL076C	YBR249C	ILS1	ARO4	15	0.679972	11.4397	0.67292
YMR229C	YOL139C	RRP5	CDC33	15	0.67916	6.18548	0.24195
YGR005C	YKL009W	TFG2	MRT4	15	0.652554	6.29293	0.22032
YDR429C	YJL026W	TIF35	RNR2	15	0.644125	9.52089	0.023459
YJR070C	YOR362C	LIA1	PRE10	15	0.640599	7.28483	0.27732
YBL076C	YGR061C	ILS1	ADE6	15	0.640179	9.8396	0.35551
YMR286W	YNL185C	MRPL33	MRPL19	15	0.625725	11.2673	0.66206
YGR214W	YJL136C	RPS0A	RPS21B	15	0.561649	12.0757	0.66447
YPL235W	YER179W	RVB2	DMC1	15	0.545846	10.0538	0.30148
YNL308C	YDR174W	KRI1	HMO1	15	0.532719	7.78644	-0.22735
YKL056C	YPL204W	YKL056C	HRR25	15	0.376702	11.5428	0.13902
YBL076C	YAL012W	ILS1	CYS3	14	0.945871	12.8951	0.75853
YGR148C	YHL001W	RPL24B	RPL14B	14	0.929434	12.864	0.7567
YGL076C	YGL135W	RPL7A	RPL1B	14	0.920878	11.335	0.6585
YDL081C	YGR209C	RPP1A	TRX2	14	0.919195	12.2903	0.63925
YDR418W	YPR043W	RPL12B	RPL43A	14	0.914979	12.723	0.74841
YDR382W	YGL103W	RPP2B	RPL28	14	0.914868	12.4299	0.63747
YDL061C	YIL069C	RPS29B	RPS24B	14	0.90071	12.088	0.71106
YDR037W	YEL034W	KRS1	HYP2	14	0.898628	12.5814	0.73286
YBR010W	YNL030W	HHT1	HHF2	14	0.88505	11.8518	0.69496
YJR091C	YKL002W	JSN1	DID4	14	0.880959	7.15851	-0.22177
YKR096W	YKR060W	YKR096W	UTP30	14	0.880458	9.134	-0.48115
YBR010W	YNL031C	HHT1	HHT2	14	0.880042	11.7893	0.69349
YCR031C	YGR118W	RPS14A	RPS23A	14	0.879303	12.6812	0.74595
YBR048W	YIL069C	RPS11B	RPS24B	14	0.877617	10.7533	0.63255
YDR418W	YPL220W	RPL12B	RPL1A	14	0.87753	12.6699	0.7368
YOR017W	YMR290C	PET127	HAS1	14	0.876631	9.63268	-0.47783
YPR016C	YOL139C	TIF6	CDC33	14	0.872917	12.2359	0.713
YGR027C	YGR214W	RPS25A	RPS0A	14	0.867002	12.2975	0.72213
YPR016C	YBR009C	TIF6	HHF1	14	0.865387	10.7747	0.58307
YMR229C	YEL055C	RRP5	POL5	14	0.864559	12.8468	0.75569
YLR447C	YNL175C	VMA6	NOP13	14	0.858051	10.1156	0.55867
YHR052W	YER165W	CIC1	PAB1	14	0.857068	12.6101	0.73698
YNL301C	YPL143W	RPL18B	RPL33A	14	0.856947	12.9007	0.75887
YDR224C	YNL031C	HTB1	HHT2	14	0.856781	12.6712	0.74387
YPL016W	YPL195W	SWI1	APL5	14	0.856381	11.1219	-0.64053
YHR203C	YIL069C	RPS4B	RPS24B	14	0.856303	12.698	0.74345
YNL169C	YGR282C	PSD1	BGL2	14	0.856027	8.84513	-0.22293
YDL060W	YAR073W	TSR1	IMD1	14	0.855957	9.6499	0.56764
YBR009C	YNL031C	HHF1	HHT2	14	0.85189	12.5334	0.73403
YPL012W	YDR091C	RRP12	RLI1	14	0.849096	6.78264	0.14499
YPR016C	YEL034W	TIF6	HYP2	14	0.848751	11.7429	0.69076
YGR234W	YFL045C	YHB1	SEC53	14	0.847934	11.3262	0.62008
YDL130W	YDR399W	RPP1B	HPT1	14	0.845917	11.7025	0.68838
YFL002C	YFR028C	SPB4	CDC14	14	0.844857	9.66861	0.48123
YJR091C	YMR049C	JSN1	ERB1	14	0.844388	8.77174	-0.46061
YMR241W	YOL123W	YHM2	HRP1	14	0.841002	11.256	0.38773
YDL191W	YGL076C	RPL35A	RPL7A	13	0.963814	12.007	0.66885
YDR418W	YKL180W	RPL12B	RPL17A	13	0.962945	12.5819	0.71806
YDL130W	YGL103W	RPP1B	RPL28	13	0.947704	12.738	0.68184
YER117W	YGL076C	RPL23B	RPL7A	13	0.947564	12.0083	0.69088
YKR028W	YKR048C	SAP190	NAP1	13	0.946769	12.0284	0.70755
YGL147C	YPL143W	RPL9A	RPL33A	13	0.945631	12.3731	0.72569
YDR012W	YGL076C	RPL4B	RPL7A	13	0.945086	11.6351	0.63493
YIL125W	YIL034C	KGD1	CAP2	13	0.944862	8.37646	0.49273
YJR136C	YMR047C	YJR136C	NUP116	13	0.939882	10.4267	-0.51564
YBL030C	YGR282C	PET9	BGL2	13	0.939238	12.7615	0.73682
YGL147C	YPR043W	RPL9A	RPL43A	13	0.937653	12.3774	0.72808
YEL054C	YGL076C	RPL12A	RPL7A	13	0.93283	12.0846	0.70603
YCR031C	YNL096C	RPS14A	RPS7B	13	0.932685	12.8165	0.75391
YGL147C	YLR340W	RPL9A	RPP0	13	0.929032	12.2096	0.71821
YDR418W	YPL079W	RPL12B	RPL21B	13	0.928546	12.4057	0.72975
YGL076C	YPR043W	RPL7A	RPL43A	13	0.928038	12.7375	0.69383
YLR293C	YGR282C	GSP1	BGL2	13	0.925635	12.1947	0.71522
YBR173C	YMR314W	UMP1	PRE5	13	0.92449	11.8353	0.67182
YGR214W	YOL040C	RPS0A	RPS15	13	0.923915	12.8074	0.74642
YGL076C	YHL001W	RPL7A	RPL14B	12	0.968668	12.3432	0.71118
YHR089C	YGR282C	GAR1	BGL2	12	0.966395	12.8358	0.75263
YDL191W	YGL103W	RPL35A	RPL28	12	0.965827	12.8582	0.69938
YBR031W	YGL076C	RPL4A	RPL7A	12	0.963151	12.0761	0.67713
YHL001W	YMR142C	RPL14B	RPL13B	12	0.962079	12.6767	0.73648
YBL092W	YGL147C	RPL32	RPL9A	12	0.960428	12.7451	0.74971
YDR418W	YJL189W	RPL12B	RPL39	12	0.958828	12.666	0.73246
YCR031C	YLR264W	RPS14A	RPS28B	12	0.958183	12.8424	0.74825
YDL130W	YHL001W	RPP1B	RPL14B	12	0.957705	12.7289	0.73383
YER117W	YGL103W	RPL23B	RPL28	12	0.957309	12.7193	0.71574
YBR191W	YGL076C	RPL21A	RPL7A	12	0.955636	12.9746	0.757
YBL087C	YOR312C	RPL23A	RPL20B	12	0.954985	10.9125	0.59693
YHL033C	YPR043W	RPL8A	RPL43A	12	0.954751	12.9493	0.75958
YDR012W	YHL033C	RPL4B	RPL8A	12	0.953754	12.4813	0.6972
YDR418W	YKR094C	RPL12B	RPL40B	12	0.952572	12.8614	0.75655
YOR049C	YOR302W	RSB1	YOR302W	12	0.951825	9.30211	-0.40199
YNR054C	YOL139C	ESF2	CDC33	12	0.951607	12.1061	0.69545
YBL087C	YGL147C	RPL23A	RPL9A	12	0.951102	11.1988	0.65875
YDL081C	YHL001W	RPP1A	RPL14B	12	0.950802	12.9312	0.7344
YBR191W	YGL147C	RPL21A	RPL9A	12	0.950648	12.2838	0.68421
YGL076C	YIL018W	RPL7A	RPL2B	12	0.95027	11.7606	0.67569
YIL008W	YLR288C	URM1	MEC3	12	0.949885	10.7847	-0.4711
YHL001W	YLR061W	RPL14B	RPL22A	12	0.94896	12.9082	0.75431
YBL072C	YGR214W	RPS8A	RPS0A	12	0.947957	12.8203	0.75413
YDR447C	YER102W	RPS17B	RPS8B	12	0.945932	11.6015	0.62125
YDL061C	YER102W	RPS29B	RPS8B	12	0.945203	11.8488	0.62789
YDL081C	YGL147C	RPP1A	RPL9A	12	0.944529	12.3303	0.72531
YCR031C	YHL015W	RPS14A	RPS20	12	0.944117	12.2278	0.68553
YGL147C	YHL001W	RPL9A	RPL14B	12	0.944107	12.7176	0.74809
YGL076C	YLR340W	RPL7A	RPP0	11	0.986305	12.5363	0.72396
YBR191W	YGL103W	RPL21A	RPL28	11	0.980029	12.8438	0.69345
YBR031W	YGL103W	RPL4A	RPL28	11	0.979246	11.9709	0.63162
YBR025C	YNR016C	YBR025C	ACC1	11	0.972641	9.85745	0.43245
YDR418W	YGL076C	RPL12B	RPL7A	11	0.972085	10.368	0.52284
YFL016C	YOL139C	MDJ1	CDC33	11	0.971637	10.0565	0.42179
YIL133C	YMR121C	RPL16A	RPL15B	11	0.969844	12.9295	0.70765
YGL103W	YGL147C	RPL28	RPL9A	11	0.967598	10.5936	0.60442
YLR328W	YPR016C	NMA1	TIF6	11	0.965978	7.58428	-0.36015
YGL147C	YIL133C	RPL9A	RPL16A	11	0.965902	12.4638	0.73316
YGR267C	YGR155W	FOL2	CYS4	11	0.964775	11.2539	0.66199
YGL076C	YNL069C	RPL7A	RPL16B	11	0.96245	11.0813	0.62107
YGL076C	YPL143W	RPL7A	RPL33A	11	0.960298	12.5663	0.72649
YHL033C	YMR121C	RPL8A	RPL15B	11	0.960126	12.7569	0.67526
YJR006W	YLR103C	HYS2	CDC45	11	0.959999	9.07365	0.52217
YBL027W	YGL147C	RPL19B	RPL9A	11	0.95998	10.6845	0.6285
YCR031C	YER131W	RPS14A	RPS26B	11	0.959404	11.9197	0.6263
YDR382W	YOR312C	RPP2B	RPL20B	11	0.958866	11.1588	0.6564
YGL076C	YLR448W	RPL7A	RPL6B	11	0.958842	12.5712	0.71575
YHR193C	YLR304C	EGD2	ACO1	11	0.958681	11.7069	0.68864
YGL103W	YHL033C	RPL28	RPL8A	10	0.98049	11.8814	0.66598
YOL078W	YDR342C	AVO1	HXT7	10	0.977039	10.2936	-0.38863
YOR232W	YBR009C	MGE1	HHF1	10	0.974229	11.3464	0.62541
YLR125W	YLR288C	YLR125W	MEC3	10	0.97092	9.32786	0.10264
YBL072C	YER102W	RPS8A	RPS8B	10	0.968822	12.3797	0.67721
YAL028W	YDL239C	FRT2	ADY3	10	0.968809	11.6503	0.59972
YHL033C	YKL006W	RPL8A	RPL14A	10	0.967038	12.3035	0.66911
YDL047W	YLR304C	SIT4	ACO1	10	0.966383	11.8874	0.62548
