# Supplementary material for: In search of functional association from time-series microarray data based on the change trend and level of gene expression
Source: BMC Bioinformatics. 2006 Feb 15;7:69. doi: 10.1186/1471-2105-7-69 (PMC1435774; doi:10.1186/1471-2105-7-69)
Supplement: Additional File 3 — Table of regulatory interactions in Fig. 5 all the regulatory interactions in the figure 5 and the corresponding scores by the three methods. [file 1471-2105-7-69-S3.xls]

## Sheet: RI
detected known regulatory interactions with a p-value cutoff of 2.7e-3 by the three methods.
"1" means the corresponding interaction can be detected by the corresponding method
"p" means the corresponding gene exists in the activated transcriptional factors or the differentially expressed genes sets of the cell cycle condition according to Luscombe et al.( 2004,Nature,431,308).
systemic name of regulator	systemic name of regulated gene	inferred by TC	inferred by PCC	inferred by LC		regulator	regulated gene			present regulator in cell cycle in cell cycle condition	present regulated gene in cell cycle condition
YOL089C	YOL121C	1				HAL9	RPS19A
YER111C	YJL196C	1				SWI4	ELO1			p	p
YGL071W	YHL013C	1				RCS1	YHL013C			p
YGL071W	YKR026C	1				RCS1	GCN3			p
YER111C	YPL024W	1				SWI4	NCE4			p
YKL043W	YCR098C	1				PHD1	GIT1			p
YER111C	YML102C-A	1	1	1		SWI4	YML102C-A			p
YER111C	YBR071W	1	1	1		SWI4	YBR071W			p	p
YNL309W	YOL007C	1	1	1		STB1	YOL007C				p
YNL309W	YNL289W	1	1	1		STB1	PCL1				p
YIL131C	YDR179C	1				FKH1	CSN9			p	p
YNL309W	YPL256C	1	1	1		STB1	CLN2				p
YJL056C	YCR039C	1				ZAP1	MATALPHA2			p
YNL068C	YMR198W	1	1	1		FKH2	CIK1				p
YER111C	YOL019W	1				SWI4	YOL019W			p	p
YEL009C	YHR162W	1	1	1		GCN4	YHR162W			p
YNL068C	YPL117C	1				FKH2	IDI1
YNL027W	YGL038C	1				CRZ1	OCH1			p
YEL009C	YER055C	1	1	1		GCN4	HIS1			p
YLR182W	YKL112W	1	1	1		SWI6	ABF1			p
YPR104C	YBR126C	1				FHL1	TPS1			p
YMR042W	YDR434W	1				ARG80	GPI17
YEL009C	YBR249C	1	1	1		GCN4	ARO4			p
YKL112W	YJL111W	1				ABF1	CCT7			p
YDR207C	YDR285W	1				UME6	ZIP1			p
YML027W	YKL091C	1				YOX1	YKL091C			p
YGL035C	YBR050C	1				MIG1	REG2			p
YDR451C	YGL114W	1				YHP1	YGL114W			p
YDR501W	YDL112W	1				PLM2	TRM3			p
YML027W	YKL042W	1	1	1		YOX1	SPC42			p	p
YLR183C	YNR039C	1				TOS4	ZRG17			p
YML027W	YPL256C	1	1	1		YOX1	CLN2			p	p
YDL106C	YGL234W	1				PHO2	ADE5,7
YDR123C	YBR093C	1		1		INO2	PHO5
YER111C	YGL038C		1	1		SWI4	OCH1			p
YEL009C	YLR355C		1	1		GCN4	ILV5			p
YNL068C	YDR150W		1	1		FKH2	NUM1				p
YNL068C	YPL155C		1	1		FKH2	KIP2
YER111C	YDL127W		1	1		SWI4	PCL2			p	p
YEL009C	YDL182W		1	1		GCN4	LYS20			p
YER111C	YMR179W		1	1		SWI4	SPT21			p	p
YER111C	YGR109C		1	1		SWI4	CLB6			p	p
YER111C	YOL011W		1	1		SWI4	PLB3			p
YDL056W	YMR215W		1	1		MBP1	GAS3			p	p
YNL309W	YGR221C		1	1		STB1	TOS2
YNL068C	YPR119W		1	1		FKH2	CLB2				p
YDR146C	YGL108C		1	1		SWI5	YGL108C			p
YDL056W	YOR246C		1	1		MBP1	YOR246C			p
YIL131C	YPL227C		1	1		FKH1	ALG5			p
YNL068C	YNL172W		1	1		FKH2	APC1
YER111C	YPL267W		1	1		SWI4	YPL267W			p	p
YPL248C	YBR019C		1	1		GAL4	GAL10
YIL131C	YMR215W		1	1		FKH1	GAS3			p	p
YNL216W	YPL016W		1	1		RAP1	SWI1			p	p
YER111C	YML027W		1	1		SWI4	YOX1			p	p
YFL044C	YCR021C		1	1		YOD1	HSP30
YDR423C	YJL100W		1	1		CAD1	LSB6
YKL043W	YMR015C		1	1		PHD1	ERG5			p
YNL068C	YJR092W		1	1		FKH2	BUD4				p
YIL131C	YPL139C		1	1		FKH1	UME1			p
YNL068C	YBR138C		1	1		FKH2	YBR138C				p
YNL068C	YJL051W		1	1		FKH2	YJL051W				p
YDL106C	YDL058W		1	1		PHO2	USO1
YER111C	YGR189C		1	1		SWI4	CRH1			p	p
YLR182W	YJL092W		1	1		SWI6	HPR5			p	p
YDL056W	YNR009W		1	1		MBP1	YNR009W			p	p
YKL109W	YPR020W		1	1		HAP4	ATP20			p
YNL068C	YBR038W		1	1		FKH2	CHS2				p
YDL056W	YDR451C		1	1		MBP1	YHP1			p	p
YBR049C	YPR164W		1	1		REB1	MMS1			p
YIL131C	YLR210W		1			FKH1	CLB4			p	p
YGL096W	YFR012W		1	1		TOS8	YFR012W
YML027W	YGR109C		1	1		YOX1	CLB6			p	p
YIR017C	YFR030W		1	1		MET28	MET10			p
YJR094C	YMR133W		1	1		IME1	REC114			p
YIR017C	YKL001C		1	1		MET28	MET14			p
YIR017C	YJR010W		1	1		MET28	MET3			p
YML027W	YFR027W		1	1		YOX1	ECO1			p	p
YCR096C	YCR039C		1	1		HMRA2	MATALPHA2			p
YLR256W	YDR044W		1	1		HAP1	HEM13			p
YML027W	YER095W		1	1		YOX1	RAD51			p
YLR183C	YGR015C		1	1		TOS4	YGR015C			p
YGL096W	YDL223C		1	1		TOS8	HBT1
YGL096W	YGL158W		1	1		TOS8	RCK1
YGL096W	YDR058C		1	1		TOS8	TGL2
YLR183C	YBR042C		1	1		TOS4	YBR042C			p
YDR253C	YIR017C		1	1		MET32	MET28				p
YCR065W	YOR144C		1	1		HCM1	ELG1			p	p
YLR183C	YKR090W		1	1		TOS4	PXL1			p
YGL096W	YEL020C		1	1		TOS8	YEL020C
YGL035C	YMR011W		1	1		MIG1	HXT2			p
YOR372C	YPR034W		1	1		NDD1	ARP7
YLR183C	YPR174C		1	1		TOS4	YPR174C			p	p
YML027W	YLR381W		1	1		YOX1	CTF3			p	p
YML027W	YNL072W		1	1		YOX1	RNH201			p	p
YDR451C	YNR028W		1	1		YHP1	CPR8			p
YPR065W	YML075C		1	1		ROX1	HMG1
YCR065W	YHR149C		1	1		HCM1	SKG6			p
YJR094C	YHL022C		1	1		IME1	SPO11			p
YKL109W	YJR048W		1	1		HAP4	CYC1			p
YBR297W	YBR298C		1	1		MAL33	MAL31			p
YML027W	YGL207W		1	1		YOX1	SPT16			p
YGL096W	YHR182W		1	1		TOS8	YHR182W
YPL248C	YOR120W		1			GAL4	GCY1
YLR183C	YDR480W		1			TOS4	DIG2			p
YLR182W	YKR013W			1		SWI6	PRY2			p	p
YLR182W	YNL312W			1		SWI6	RFA2			p	p
YFR034C	YPL133C			1		PHO4	RDS2			p	p
YLR182W	YKL113C			1		SWI6	RAD27			p	p
YLR182W	YNL289W			1		SWI6	PCL1			p	p
YLR182W	YLR103C			1		SWI6	CDC45			p	p
YPR065W	YMR017W			1		ROX1	SPO20
YLR182W	YDL018C			1		SWI6	ERP3			p	p
YLR182W	YIL026C			1		SWI6	IRR1			p	p
YLR182W	YJL187C			1		SWI6	SWE1			p	p
YKR099W	YFL060C			1		BAS1	SNO3			p
YIL131C	YPL141C			1		FKH1	YPL141C			p
YOR372C	YJL051W			1		NDD1	YJL051W				p
YML007W	YJL098W			1		YAP1	SAP185			p
YNL068C	YDL018C			1		FKH2	ERP3				p
YLR182W	YMR076C			1		SWI6	PDS5			p	p
YIL131C	YHR143W			1		FKH1	DSE2			p
YOR372C	YGR230W			1		NDD1	BNS1				p
YER111C	YER001W			1		SWI4	MNN1			p	p
YDL056W	YJL074C			1		MBP1	SMC3			p	p
YLR182W	YPL267W			1		SWI6	YPL267W			p	p
YPL049C	YMR052W			1		DIG1	FAR3
YDL056W	YER111C			1		MBP1	SWI4			p	p
YDL056W	YOR074C			1		MBP1	CDC21			p	p
YKL043W	YMR195W			1		PHD1	ICY1			p
YDL056W	YNL312W			1		MBP1	RFA2			p	p
YOR028C	YLL061W			1		CIN5	MMP1				p
YLR131C	YOR138C			1		ACE2	RUP1			p
YOR372C	YJL079C			1		NDD1	PRY1				p
YLR182W	YNL300W			1		SWI6	YNL300W			p	p
YIR023W	YGR120C			1		DAL81	COG2			p
YBR049C	YMR039C			1		REB1	SUB1			p
YOR372C	YGL114W			1		NDD1	YGL114W
YKL043W	YMR017W			1		PHD1	SPO20			p
YHR206W	YOL154W			1		SKN7	ZPS1			p
YDL056W	YDR097C			1		MBP1	MSH6			p	p
YDR146C	YOR138C			1		SWI5	RUP1			p
YCR018C	YDR042C			1		SRD1	YDR042C
YLR182W	YPL163C			1		SWI6	SVS1			p
YLR182W	YER070W			1		SWI6	RNR1			p	p
YLR182W	YHR154W			1		SWI6	RTT107			p	p
YER088C	YBR156C			1		DOT6	SLI15			p	p
YDL056W	YDL018C			1		MBP1	ERP3			p	p
YLR131C	YER152C			1		ACE2	YER152C			p
YDL056W	YKL113C			1		MBP1	RAD27			p	p
YIL131C	YBR138C			1		FKH1	YBR138C			p	p
YNL068C	YER070W			1		FKH2	RNR1				p
YER111C	YGR014W			1		SWI4	MSB2			p
YOR372C	YER078C			1		NDD1	YER078C
YML007W	YHR048W			1		YAP1	YHR048W			p
YNL216W	YIL177C			1		RAP1	YIL177C			p
YCR018C	YMR257C			1		SRD1	PET111
YIL131C	YGR092W			1		FKH1	DBF2			p	p
YDL056W	YDL003W			1		MBP1	MCD1			p	p
YDL056W	YDR113C			1		MBP1	PDS1			p	p
YPR104C	YHR204W			1		FHL1	MNL1			p
YLR182W	YER095W			1		SWI6	RAD51			p
YOR032C	YDR042C			1		HMS1	YDR042C			p
YGR044C	YLR439W			1		RME1	MRPL4			p
YOR372C	YGL116W			1		NDD1	CDC20				p
YLR182W	YOR074C			1		SWI6	CDC21			p	p
YER111C	YER078C			1		SWI4	YER078C			p
YDL056W	YBR071W			1		MBP1	YBR071W			p	p
YPR065W	YDR042C			1		ROX1	YDR042C
YDL056W	YNL273W			1		MBP1	TOF1			p	p
YKR099W	YKR010C			1		BAS1	TOF2			p	p
YDR421W	YDR523C			1		ARO80	SPS1
YIR023W	YCL014W			1		DAL81	BUD3			p	p
YDR146C	YDL173W			1		SWI5	YDL173W			p
YDL056W	YHR153C			1		MBP1	SPO16			p	p
YOR372C	YPR119W			1		NDD1	CLB2				p
YIL131C	YPL032C			1		FKH1	SVL3			p
YNL068C	YGR092W			1		FKH2	DBF2				p
YLR182W	YJL074C			1		SWI6	SMC3			p	p
YER111C	YMR305C			1		SWI4	SCW10			p
YMR016C	YBL029W			1		SOK2	YBL029W			p
YGL035C	YPR058W			1		MIG1	YMC1			p
YOR372C	YPL242C			1		NDD1	IQG1				p
YER111C	YJL187C			1		SWI4	SWE1			p	p
YNL068C	YGL021W			1		FKH2	ALK1				p
YOR372C	YDR451C			1		NDD1	YHP1				p
YLR182W	YNL102W			1		SWI6	POL1			p	p
YGL096W	YDR186C			1		TOS8	YDR186C
YLR256W	YOR065W			1		HAP1	CYT1			p	p
YLR183C	YLR182W			1		TOS4	SWI6			p
YOR372C	YOR126C			1		NDD1	IAH1
YCR065W	YOL014W			1		HCM1	YOL014W			p	p
YJR094C	YNL210W			1		IME1	MER1			p
YGL096W	YBR129C			1		TOS8	OPY1
YMR016C	YOR187W			1		SOK2	TUF1			p
YDL056W	YNL102W			1		MBP1	POL1			p	p
YDR123C	YLR153C			1		INO2	ACS2
YPR065W	YIL111W			1		ROX1	COX5B
YNL216W	YGR254W			1		RAP1	ENO1			p
YLR182W	YDL164C			1		SWI6	CDC9			p	p
YGL096W	YPL049C			1		TOS8	DIG1
YOR372C	YFR042W			1		NDD1	YFR042W
YGL096W	YER026C			1		TOS8	CHO1
YDR451C	YPL267W			1		YHP1	YPL267W			p	p
YLR182W	YGR109C			1		SWI6	CLB6			p	p
YDR451C	YER140W			1		YHP1	YER140W			p
YIL122W	YGR166W			1		POG1	KRE11			p
YMR016C	YOR070C			1		SOK2	GYP1			p
YBL005W	YDR011W			1		PDR3	SNQ2
YGL096W	YER014W			1		TOS8	HEM14
YBL005W	YOL156W			1		PDR3	HXT11
YLR182W	YPR120C			1		SWI6	CLB5			p	p
YLR182W	YKL045W			1		SWI6	PRI2			p	p
YDR451C	YDL156W			1		YHP1	YDL156W			p	p
YDR501W	YBR073W			1		PLM2	RDH54			p	p
YCR065W	YDR113C			1		HCM1	PDS1			p	p
YMR016C	YJL011C			1		SOK2	RPC17			p
YMR016C	YIL173W			1		SOK2	VTH1			p
YGL096W	YDL174C			1		TOS8	DLD1
YCR065W	YDR356W			1		HCM1	SPC110			p	p
YLR183C	YPR175W			1		TOS4	DPB2			p	p
YGL096W	YER161C			1		TOS8	SPT2
YLR183C	YIL023C			1		TOS4	YIL023C			p
YDR451C	YKL165C			1		YHP1	MCD4			p	p
YGL096W	YFL009W			1		TOS8	CDC4
YLR256W	YEL039C			1		HAP1	CYC7			p
YOL004W	YAL005C			1		SIN3	SSA1			p
YOR372C	YKL048C			1		NDD1	ELM1				p
YLR256W	YPR065W			1		HAP1	ROX1			p
YOL004W	YHR014W			1		SIN3	SPO13			p
YPR065W	YDR044W			1		ROX1	HEM13
